# Supplementary material for: M6A Demethylase Inhibits Osteogenesis of Dental Follicle Stem Cells via Regulating miR-7974/FKBP15 Pathway
Source: Int J Mol Sci. 2023 Nov 9;24(22):16121. doi: 10.3390/ijms242216121 (PMC10671807; doi:10.3390/ijms242216121)
Supplement: Supplementary file 1 [file ijms-24-16121-s001.zip]

Archive with 1 entries (1 files):
- ijms-2684566-supplementary.pdf
